# Supplementary material for: A genomic comparison of two termites with different social complexity
Source: Front Genet. 2015 Mar 4;6:9. doi: 10.3389/fgene.2015.00009 (PMC4348803; doi:10.3389/fgene.2015.00009)
Supplement: Supplementary file 9 [file DataSheet1.XLSX]

## Sheet: TEs
		Macrotermes natalensis			Zootermopsis nevadensis
Type	Classification	Repeat length	Repeat length/ Genome length(%)	Repeat num.	Repeat length	Repeat length/ Genome length(%)	Repeat num.
DNA	all	118593042	10.1163	525847	53444656	10.8304	307278
DNA	Academ	8773	0.000748362	83	1447	0.00029323	25
DNA	CMC-Chapaev	140862	0.0120159	879	3914	0.000793161	55
DNA	CMC-Chapaev-3	193425	0.0164997	547	28279	0.00573066	131
DNA	CMC-EnSpm	784460	0.0669167	6702	42497	0.00861189	635
DNA	CMC-Mirage	94	8.01847e-06	2	98	1.98594e-05	2
DNA	CMC-Transib	22835	0.00194789	280	2275	0.000461022	35
DNA	Chapaev	66	5.62999e-06	1	103841	0.0210431	662
DNA	Chapaev-Cha	276916	0.0236217	782	48585	0.00984561	159
DNA	Chapaev-Chap3	3279375	0.27974	13794	734433	0.148831	3632
DNA	Crypton	259	2.20935e-05	4	0	0	0
DNA	DNA	191874	0.0163674	1953	21608	0.0043788	306
DNA	En-Spm	11184736	0.954091	55998	482601	0.0977977	2914
DNA	Ginger	1531317	0.130626	8477	6297	0.00127607	97
DNA	Harbinger	482986	0.0412001	1655	255143	0.051704	976
DNA	Helitron	0	0	0	857	0.000173669	3
DNA	IS4EU	636	5.42527e-05	3	903	0.00018299	4
DNA	Kolobok	915	7.80522e-05	3	50	1.01324e-05	1
DNA	Kolobok-Hyd	11211	0.000956331	40	1332	0.000269926	4
DNA	Kolobok-Hydra	33580	0.00286447	441	2728	0.000552821	39
DNA	Kolobok-T2	35526	0.00303047	230	51624	0.0104615	134
DNA	MULE-F	700	5.9712e-05	13	550	0.000111456	9
DNA	MULE-MuDR	146592	0.0125047	1439	17312	0.00350823	240
DNA	MULE-NOF	3905	0.000333108	51	1101	0.000223114	16
DNA	Maverick	4799918	0.409447	10098	316745	0.0641875	2171
DNA	Merlin	35320	0.0030129	119	5440	0.0011024	39
DNA	MuDR	1073171	0.0915446	5038	103561	0.0209863	590
DNA	NOF	0	0	0	12616	0.0025566	68
DNA	Novosib	419960	0.0358238	1781	2302	0.000466494	30
DNA	P	379860	0.0324032	2376	4560	0.000924071	67
DNA	P-Fungi	0	0	0	156	3.16129e-05	4
DNA	PIF-Harbinger	171689	0.0146456	1161	12893	0.00261273	135
DNA	PIF-ISL2EU	981	8.36822e-05	18	354	7.17371e-05	6
DNA	PiggyBac	3757019	0.320485	9996	345367	0.0699876	931
DNA	Sola	1688528	0.144036	8498	100587	0.0203837	527
DNA	TcMar	70532	0.00601659	423	44898	0.00909845	213
DNA	TcMar-Ant1	397	3.38653e-05	7	102	2.067e-05	2
DNA	TcMar-Fot1	760554	0.0648775	3073	171084	0.0346697	406
DNA	TcMar-Gizmo	94	8.01847e-06	1	0	0	0
DNA	TcMar-ISRm1	538	4.5893e-05	3	249	5.04591e-05	2
DNA	TcMar-ISRm11	1815	0.000154825	33	354	7.17371e-05	6
DNA	TcMar-M44	1770	0.000150986	3	2690	0.000545121	9
DNA	TcMar-Marin	2218996	0.189287	6939	305532	0.0619152	1084
DNA	TcMar-Mariner	49589168	4.2301	216160	32928487	6.67286	195256
DNA	TcMar-Mogwai	0	0	0	116	2.35071e-05	2
DNA	TcMar-Pogo	301884	0.0257516	827	137236	0.0278105	417
DNA	TcMar-Sagan	530	4.52105e-05	9	600	0.000121588	10
DNA	TcMar-Stowaway	2876	0.000245331	45	191	3.87056e-05	4
DNA	TcMar-Tc1	12762292	1.08866	56474	2712256	0.549631	12599
DNA	TcMar-Tc2	4100180	0.349757	14169	625498	0.126755	3900
DNA	TcMar-Tc4	13701	0.00116874	51	1587	0.000321601	9
DNA	TcMar-Tigge	293906	0.025071	856	80774	0.0163686	225
DNA	TcMar-Tigger	4067806	0.346996	20235	3139403	0.636191	17606
DNA	TcMar-m44	238390	0.0203354	562	200859	0.0407035	460
DNA	Transib	337016	0.0287484	1904	67432	0.0136649	137
DNA	Unknown	3491999	0.297878	17752	598408	0.121266	2528
DNA	Zator	9275	0.000791185	62	288	5.83624e-05	6
DNA	Zisupton	43	3.66803e-06	1	82	1.66171e-05	1
DNA	hAT	826440	0.0704977	4816	548563	0.111165	2111
DNA	hAT-Ac	626384	0.0534324	3934	74775	0.0151529	368
DNA	hAT-Blackja	29321	0.00250117	89	5047	0.00102276	17
DNA	hAT-Blackjack	65604	0.00559621	346	1613	0.00032687	26
DNA	hAT-Charlie	6789588	0.579172	36426	8033469	1.62796	48649
DNA	hAT-Hobo	1181	0.000100743	3	336	6.80894e-05	1
DNA	hAT-Pegasus	14691	0.00125319	173	14025	0.00284213	44
DNA	hAT-Restless	280	2.38848e-05	7	0	0	0
DNA	hAT-Tag1	62690	0.00534764	625	3551	0.0007196	63
DNA	hAT-Tip100	1188941	0.10142	6959	377904	0.0765811	2141
DNA	hAT-hAT1	46	3.92393e-06	1	0	0	0
DNA	hAT-hAT5	787	6.71334e-05	13	632	0.000128073	11
DNA	hAT-hATm	14565	0.00124244	177	122640	0.0248526	891
DNA	hAT-hATw	39486	0.00336827	161	258487	0.0523816	1612
DNA	hAT-hATx	10587	0.000903102	48	273055	0.0553338	1808
DNA	hAT-hobo	1200	0.000102363	18	377	7.6398e-05	7
LINE	all	237020224	20.2185	1027017	32495416	6.5851	171545
LINE	Ambal	4772	0.000407065	67	712	0.000144285	11
LINE	CR1	3667523	0.31285	12093	1845698	0.374025	8547
LINE	CR1-Zenon	3972	0.000338823	44	1381	0.000279856	18
LINE	CRE	279	2.37995e-05	4	7987	0.00161854	36
LINE	DRE	104609	0.00892345	532	26258	0.00532111	61
LINE	Dong-R4	2976185	0.253877	10380	761529	0.154322	4003
LINE	I	154037	0.0131398	1027	118299	0.0239729	652
LINE	I-Nimb	0	0	0	2515	0.000509657	14
LINE	Jockey	5494296	0.468679	23676	1041472	0.211051	4001
LINE	L1	842145	0.0718374	3061	153159	0.0310372	1174
LINE	L1-Tx1	116530	0.00994035	368	9369	0.0018986	49
LINE	L1?	2625	0.00022392	3	0	0	0
LINE	L2	14603494	1.24572	51669	1642342	0.332816	6253
LINE	L2-Hydra	11497	0.000980728	19	1026	0.000207916	1
LINE	LINE	3953	0.000337202	51	296	5.99835e-05	4
LINE	LOA	1815199	0.154842	4098	19281	0.00390724	111
LINE	Odin	81	6.90954e-06	2	0	0	0
LINE	Penelope	2688220	0.229313	9593	508581	0.103062	2035
LINE	Proto1	240917	0.0205509	1536	410	8.30853e-05	6
LINE	Proto2	455	3.88128e-05	9	20300	0.00411374	44
LINE	R1	2156735	0.183976	6517	34557	0.00700288	173
LINE	R2	115606	0.00986153	499	56428	0.011435	172
LINE	R2-Hero	284	2.4226e-05	5	124	2.51282e-05	2
LINE	RTE	155204	0.0132394	744	453090	0.0918174	2612
LINE	RTE-BovB	196097368	16.7277	874113	25127272	5.09197	137909
LINE	RTE-RTE	657425	0.0560803	3542	33691	0.00682738	96
LINE	RTE-X	19427	0.00165718	191	7338	0.00148702	56
LINE	Rex-Babar	184532	0.0157411	1128	8893	0.00180214	41
LINE	Tad1	6534	0.000557369	49	928	0.000188056	16
LINE	Tad1?	11999	0.00102355	28	0	0	0
LINE	Telomeric	26010	0.00221873	58	3513	0.000711899	9
LINE	Unknown	4854169	0.414075	21903	608210	0.123252	3435
LINE	Zorro	4142	0.000353325	8	757	0.000153404	4
LTR	all	6864870	0.585593	33435	1980023	0.401246	10625
LTR	Caulimovirus	1267	0.000108079	23	831	0.0001684	14
LTR	Copia	454053	0.038732	3448	126343	0.025603	1227
LTR	Copia(Xen1)	145	1.23689e-05	3	57	1.15509e-05	1
LTR	DIRS	79875	0.00681357	487	4097	0.000830245	75
LTR	ERV-Foamy	308	2.62733e-05	4	79	1.60091e-05	1
LTR	ERV-Lenti	41	3.49742e-06	1	116	2.35071e-05	2
LTR	ERV1	249295	0.0212656	1860	56226	0.011394	476
LTR	ERVK	875885	0.0747155	5325	84766	0.0171776	404
LTR	ERVL	17891	0.00152615	158	68511	0.0138836	279
LTR	ERVL-MaLR	541	4.61489e-05	10	317	6.42391e-05	6
LTR	Foamy	0	0	0	84	1.70224e-05	2
LTR	Gypsy	3144037	0.268196	11994	1078249	0.218504	5004
LTR	Gypsy-Cigr	33840	0.00288665	86	58266	0.0118074	341
LTR	Gypsy-Gmr1	138	1.17718e-05	1	0	0	0
LTR	Gypsy-Troyka	319	2.72116e-05	4	33	6.68735e-06	1
LTR	LTR	96284	0.00821331	1059	6850	0.00138813	95
LTR	Ngaro	373498	0.0318605	2155	23566	0.00477558	128
LTR	Pao	982007	0.0837681	4030	468435	0.094927	2561
LTR	TATE	39	3.32681e-06	1	0	0	0
LTR	Unknown	555317	0.0473702	2784	3197	0.000647863	8
LTR	Viper	90	7.67726e-06	2	0	0	0
SINE	all	2671925	0.227923	13624	17763792	3.59978	109498
SINE	5S	8948	0.00076329	92	172900	0.0350377	2308
SINE	7SL	695	5.92855e-05	3	9124	0.00184895	83
SINE	Alu	2198	0.000187496	28	5968	0.0012094	17
SINE	B2	33598	0.00286601	154	121	2.45203e-05	2
SINE	B4	96366	0.0082203	565	91896	0.0186225	540
SINE	BovA	140	1.19424e-05	2	88	1.78329e-05	1
SINE	C	860	7.33605e-05	17	382	7.74112e-05	6
SINE	CORE	0	0	0	605501	0.122703	3136
SINE	Deu	1461	0.000124628	24	2098	0.000425154	38
SINE	Dong-R4	0	0	0	71	1.43879e-05	1
SINE	ID	6833	0.000582875	25	13019	0.00263826	40
SINE	MIR	521	4.44428e-05	10	4657429	0.943814	26881
SINE	Mermaid	7178	0.000612304	111	0	0	0
SINE	RTE	0	0	0	382	7.74112e-05	4
SINE	RTE-BovB	1196	0.000102022	13	0	0	0
SINE	SINE	1793	0.000152948	31	873	0.000176911	15
SINE	Salmon	190	1.62076e-05	4	0	0	0
SINE	Sauria	125	1.06629e-05	2	50	1.01324e-05	1
SINE	Unknown	1970914	0.168125	9214	8196113	1.66092	52139
SINE	V	72943	0.00622225	667	196977	0.0399168	1117
SINE	tRNA-7SL	68	5.8006e-06	1	85	1.7225e-05	1
SINE	tRNA-CR1	275	2.34583e-05	4	185	3.74897e-05	3
SINE	tRNA-Glu	160375	0.0136805	1017	3502669	0.709806	21762
SINE	tRNA-Lys	302726	0.0258234	1601	306230	0.0620566	1373
SINE	tRNA-RTE	2522	0.000215134	39	1631	0.000330517	30
Other	all	10006	0.000853541	64	185	3.74897e-05	3
Other	Composite	40	3.41212e-06	1	0	0	0
Other	DNA_virus	9265	0.000790331	58	124	2.51282e-05	2
Other	Other	487	4.15425e-05	2	61	1.23615e-05	1
Other	centromeric	136	1.16012e-05	2	0	0	0
Other	subtelomeric	78	6.65363e-06	1	0	0	0
Satellite	Unknown	902884	0.0770186	4347	377965	0.0765935	1520
Simple_repeat	Unknown	40059393	3.41718	390741	9086992	1.84145	88333
Tandem_repeat	Tandem_repeat	73774527	6.29318	217287	11214016	2.27249	32874
Unknown	Unknown	121413252	10.3569	535054	22629266	4.58575	115074
RC	Helitron	3630172	0.309664	12725	384875	0.0779938	2427
Low_complexity	Unknown	6504930	0.554889	164090	4338842	0.879254	113670

## Sheet: Talua reference
Species	Accession number	5' length (bp)	5' A+T (%)	Talua length (bp)	Talua A+T (%)	3' length (bp)	3' A+T (%)
	Nucleotide
Reticulitermes lucifugus	GQ336865	25	80	246	45.5	556	53.3
	FJ620564	–	–	226	46.9	142	55
	FJ620549	336	59	228	42.1	–	–
	FJ620562	12	75	251	44.3	134	61.9
	FJ620548	225	60.5	238	43.3	–	–
	FJ620551	181	64.6	143	40.6	–	–
	FJ620565	33	48.4	257	43.6	526	59.1
	FJ620560	299	66.2	259	44.4	32	59.4
	FJ620539	88	62.5	263	42.2	176	63.1
	FJ620540	111	63	259	44	85	55.3
	FJ620545	132	60.6	245	45.3	–	–
	FJ620538	132	51.5	255	42	66	57.6
	FJ620558	77	79.3	248	40.3	20	70
	FJ620559	158	56.9	270	44.9	22	81.9
	FJ620546	410	60.5	82	42.7	–	–
	FJ620547	273	67.1	217	40.1	–	–
	FJ620552	420	62.2	65	36.9	–	–
	FJ620541	197	65	261	44	68	72
	FJ620557	69	65.2	264	44.7	33	72.8
	FJ620544	216	63	221	42.5	–	–
	FJ620550	353	53.9	144	41.7	–	–
	FJ620542	89	73	264	43.2	127	55.1
	FJ620553	228	60.1	130	41.5	–	–
	FJ620537	93	53.8	252	43.3	170	68.3
	FJ620556	505	63.1	258	43.8	31	71
	FJ620563	51	35.2	97	38.1	170	37.1
	FJ620555	916	56.5	143	42	–	–
	FJ620561	16	50.1	260	40.4	251	55.8
	FJ620554	680	58.5	112	42	–	–
	GQ336864	78	61.5	248	45.9	449	49.7
	GQ336863	362	62.1	257	43.2	294	58.9
Cryptotermes secundus	AJ538299	-	–	274	50.4	116	47
Incisitermes minor	EU365818	–	–	175	48.6	247	55.8
	EU365824	124	66.1	177	55.4	–	–
	AB253318	85	53.3	219	56.5	–	–
	AB253324	–	–	130	53	209	63.7
Coptotermes lacteus	AF275659	–	–	132	42.4	262	58.8
Amitermes meridionalis	AM420321	122	54.2	156	51.3	59	56.1
	EST
Hodotermopsis sjoestedti	DC236587	77	57.2	174	51.1	144	60.4
	DC239525	319	54.8	215	46.5	339	67.6
Reticulitermes flavipes	FL638565	439	46.7	158	48.3	192	68.7
	FL638812	123	75.6	222	42.8	463	43.4
	FL638752	726	55.1	118	41.5	–	–
	FL639213	161	69.6	228	42.1	236	55
	FL639532	561	49.8	171	49.7	–	–
	FL635150	115	72.1	220	42.3	235	56.6
	FL637064	–	–	143	46.3	447	64.9
	FL637083	64	68.7	112	39.3	–	–
	FL637301	5	0	111	40.2	–	–
